# Supplementary material for: Predictive Value of the Fibrinogen to Gamma-Glutamine Transferase Ratio in the Long-Term Outcome in Patients with Coronary Heart Disease: A Retrospective Cohort Study
Source: Rev Cardiovasc Med. 2023 Dec 26;24(12):369. doi: 10.31083/j.rcm2412369 (PMC11272865; doi:10.31083/j.rcm2412369)
Supplement: Supplementary file 1 [file 2153-8174-24-12-369-s1.zip]

Archive with 1 entries (1 files):
- 2153-8174-24-12-369-s1.docx
